# Supplementary material for: The application of tissue engineering in cartilage regeneration: technological advances and future challenges
Source: Front Bioeng Biotechnol. 2026 May 25;14:1698245. doi: 10.3389/fbioe.2026.1698245 (PMC13243408; doi:10.3389/fbioe.2026.1698245)
Supplement: Supplementary file 1 [file Table1.XLSX]

## Sheet: Supplementary Table 1
Supplementary Table 1 Physical Stimulation and Signal Transduction in Smart-Responsive Scaffolds.
Stimulus Type	Responsive Materials	Transduction Mechanism	Biological Effects
Mechanical/Ultrasound	Piezoelectric (e.g., Barium titanate)	Mechanical →Electrical: Localized microcurrents	Activates Ca/CaM/CaN pathways; promotes chondrogenesis
Magnetic Field	Magnetic nanoparticles	Magnetic →Mechanical/Thermal: Physiological loading	Modulates metabolism; drives dynamic tissue remodeling
Light (NIR)	Photo-responsive matrices	Light →Thermal/Shape memory	Synergistic effect with PBM; enhances regenerative potential
Physical Therapy	Combined LIPUS/PBM	Enhanced mechanotransduction process within scaffolds	Upregulates cartilage matrix synthesis

## Sheet: Supplementary Table 2
Supplementary Table 2 Regulatory Mechanisms of the Regenerative Microenvironment.
Regulatory Target	Modulation Direction	Strategy / Loaded Factors	Expected Outcome
Angiogenesis	Cartilage Zone: Anti-angiogenic	Axitinib or Wharton’s jelly dECM	Prevents cartilage calcification and degeneration
	Bone Zone: Pro-angiogenic	VEGF, Strontium-containing materials	Supplies nutrients/progenitors for bone repair
Immune Response	M1-to-M2 Polarization	Exosomes, Cytokines (IL-10), Surface chemistry	Suppresses inflammation; creates a pro-reparative niche
Mechanobiology	Mimic physiological pressure/shear	Stimuli-responsive smart systems	Maintains chondrocyte phenotype and homeostasis

## Sheet: Supplementary Table 3
Supplementary Table 3 Design Strategies for Biomimetic Osteochondral Gradient Scaffolds.
Design Dimension	Superficial Cartilage Layer	Middle/Transition Layer	Subchondral Bone Base Layer
Biomimetic Goal	Mimic hyaline cartilage; maintain avascularity	Mimic calcified cartilage; enhance integration	Mimic cancellous bone; promote vascularization
Material Composition	Collagen II, Hyaluronic acid (HA)	Mixed gel/polymers or mineralized matrix	PCL, GelMA, Hydroxyapatite (HAP)
Fabrication Method	Multi-material 3D bioprinting	Continuous gradient printing (AI-optimized)	High-strength composite extrusion
Bioactive Factors	Anti-angiogenic factors (e.g., Axitinib)	Intermediate mineral content	Pro-angiogenic factors (e.g., VEGF, BMP-2)
